# Supplementary material for: Effects of supplementation levels of Allium fistulosum L. extract on in vitro ruminal fermentation characteristics and methane emission
Source: PeerJ. 2020 Aug 27;8:e9651. doi: 10.7717/peerj.9651 (PMC7456525; doi:10.7717/peerj.9651)
Supplement: Data S1 [file peerj-08-9651-s001.xlsx]

## Sheet: Table 3
	The raw numbers involved in Table 2
	TRT	Time	Replication	pH	Microbial growth rate
					OD at 550 nm
	0	3	1	7.342	0.206
	0	3	2	7.368	0.165
	0	3	3	7.381	0.178
	0.01	3	1	7.36	0.168
	0.01	3	2	7.361	0.143
	0.01	3	3	7.379	0.19
	0.03	3	1	7.452	0.199
	0.03	3	2	7.423	0.184
	0.03	3	3	7.451	0.248
	0.05	3	1	7.389	0.187
	0.05	3	2	7.409	0.206
	0.05	3	3	7.387	0.165
	0.07	3	1	7.475	0.174
	0.07	3	2	7.463	0.19
	0.07	3	3	7.508	0.198
	0.09	3	1	7.469	0.168
	0.09	3	2	7.479	0.223
	0.09	3	3	7.45	0.207
	0	6	1	7.339	0.315
	0	6	2	7.325	0.427
	0	6	3	7.353	0.429
	0.01	6	1	7.331	0.283
	0.01	6	2	7.362	0.277
	0.01	6	3	7.381	0.351
	0.03	6	1	7.329	0.44
	0.03	6	2	7.42	0.363
	0.03	6	3	7.433	0.434
	0.05	6	1	7.374	0.47
	0.05	6	2	7.423	0.36
	0.05	6	3	7.424	0.355
	0.07	6	1	7.39	0.182
	0.07	6	2	7.468	0.301
	0.07	6	3	7.471	0.263
	0.09	6	1	7.467	0.358
	0.09	6	2	7.504	0.445
	0.09	6	3	7.416	0.342
	0	9	1	7.167	0.453
	0	9	2	7.257	0.432
	0	9	3	7.281	0.349
	0.01	9	1	7.288	0.414
	0.01	9	2	7.313	0.438
	0.01	9	3	7.333	0.462
	0.03	9	1	7.318	0.392
	0.03	9	2	7.356	0.37
	0.03	9	3	7.346	0.416
	0.05	9	1	7.3	0.546
	0.05	9	2	7.312	0.379
	0.05	9	3	7.355	0.341
	0.07	9	1	7.354	0.477
	0.07	9	2	7.275	0.482
	0.07	9	3	7.374	0.379
	0.09	9	1	7.32	0.496
	0.09	9	2	7.319	0.378
	0.09	9	3	7.328	0.415
	0	12	1	6.754	0.451
	0	12	2	7.307	0.404
	0	12	3	7.27	0.401
	0.01	12	1	7.258	0.433
	0.01	12	2	7.259	0.412
	0.01	12	3	7.271	0.349
	0.03	12	1	7.297	0.372
	0.03	12	2	7.292	0.33
	0.03	12	3	7.298	0.418
	0.05	12	1	7.311	0.448
	0.05	12	2	7.304	0.379
	0.05	12	3	7.31	0.532
	0.07	12	1	7.317	0.435
	0.07	12	2	7.337	0.49
	0.07	12	3	7.329	0.542
	0.09	12	1	7.357	0.457
	0.09	12	2	7.387	0.393
	0.09	12	3	7.337	0.278
	0	24	1	7.1	0.456
	0	24	2	7.126	0.46
	0	24	3	7.207	0.401
	0.01	24	1	7.187	0.386
	0.01	24	2	7.185	0.4
	0.01	24	3	7.185	0.406
	0.03	24	1	7.168	0.344
	0.03	24	2	7.215	0.356
	0.03	24	3	7.225	0.423
	0.05	24	1	7.226	0.36
	0.05	24	2	7.271	0.344
	0.05	24	3	7.267	0.379
	0.07	24	1	7.165	0.408
	0.07	24	2	7.237	0.384
	0.07	24	3	7.247	0.355
	0.09	24	1	7.255	0.393
	0.09	24	2	7.287	0.371
	0.09	24	3	7.338	0.401
	0	48	1	6.615
	0	48	2	6.696
	0	48	3	6.739
	0.01	48	1	6.699
	0.01	48	2	6.72
	0.01	48	3	6.721
	0.03	48	1	6.73
	0.03	48	2	6.759
	0.03	48	3	6.729
	0.05	48	1	6.771
	0.05	48	2	6.747
	0.05	48	3	6.786
	0.07	48	1	6.751
	0.07	48	2	6.869
	0.07	48	3	6.816
	0.09	48	1	6.825
	0.09	48	2	6.882
	0.09	48	3	6.813
	0	72	1	6.554
	0	72	2	6.605
	0	72	3	6.61
	0.01	72	1	6.651
	0.01	72	2	6.631
	0.01	72	3	6.678
	0.03	72	1	6.618
	0.03	72	2	6.564
	0.03	72	3	6.642
	0.05	72	1	6.627
	0.05	72	2	6.606
	0.05	72	3	6.64
	0.07	72	1	6.575
	0.07	72	2	6.686
	0.07	72	3	6.693
	0.09	72	1	6.731
	0.09	72	2	6.732
	0.09	72	3	6.708

## Sheet: Table 4
	The raw numbers involved in Table 3
												DM degradability parameters
	TRT	Time	Replication	DM digradability								a	b	a+b	k	EDM
				%								%	%	%	DM/h
	0	3	1	19.1077							0	1.0417	21.8328	22.8745	0.2657	20.0177
	0	3	2	18.894							0	0.995	21.7854	22.7804	0.2792	20.0504
	0	3	3	18.634							0	0.8958	21.7923	22.6881	0.2968	20.0999
	0.01	3	1	20.3582							0.01	1.1598	21.8465	23.0063	0.2666	20.1561
	0.01	3	2	18.2156							0.01	1.2191	21.7533	22.9724	0.2656	20.1251
	0.01	3	3	18.4858							0.01	1.407	21.7319	23.1389	0.2425	20.0618
	0.03	3	1	19.5039							0.03	1.5829	22.1995	23.7824	0.2109	20.2432
	0.03	3	2	18.6129							0.03	2.264	22.1634	24.4274	0.1818	20.4304
	0.03	3	3	19.4044							0.03	1.9902	22.1766	24.1668	0.1927	20.3548
	0.05	3	1	19.1825							0.05	1.85	22.0882	23.9382	0.2092	20.3927
	0.05	3	2	17.8998							0.05	2.0947	22.1252	24.2199	0.1954	20.4603
	0.05	3	3	19.5032							0.05	2.0099	21.8079	23.8178	0.2008	20.1952
	0.07	3	1	19.0612							0.07	2.2295	22.0997	24.3292	0.174	20.1984
	0.07	3	2	18.1607							0.07	1.9018	22.3982	24.3	0.1922	20.4416
	0.07	3	3	18.1776							0.07	1.9628	22.2305	24.1933	0.1917	20.3555
	0.09	3	1	17.9052							0.09	1.9224	22.0069	23.9293	0.1949	20.1819
	0.09	3	2	18.4065							0.09	1.7232	22.0733	23.7965	0.2067	20.2175
	0.09	3	3	17.6497							0.09	1.7346	21.8586	23.5932	0.2143	20.155
	0	6	1	20.1671
	0	6	2	23.0607
	0	6	3	21.0289
	0.01	6	1	20.8485
	0.01	6	2	19.3973
	0.01	6	3	16.1959
	0.03	6	1	20.8324
	0.03	6	2	19.3216
	0.03	6	3	19.2272
	0.05	6	1	20.1606
	0.05	6	2	20.5171
	0.05	6	3	18.9189
	0.07	6	1	18.6973
	0.07	6	2	20.4785
	0.07	6	3	20.5486
	0.09	6	1	20.875
	0.09	6	2	18.634
	0.09	6	3	14.2232
	0	9	1	19.7826
	0	9	2	20.9357
	0	9	3	21.2121
	0.01	9	1	21.0406
	0.01	9	2	19.9541
	0.01	9	3	20.398
	0.03	9	1	22.6997
	0.03	9	2	21.8896
	0.03	9	3	19.0173
	0.05	9	1	22.5118
	0.05	9	2	21.2984
	0.05	9	3	19.3038
	0.07	9	1	18.8446
	0.07	9	2	20.2607
	0.07	9	3	22.7065
	0.09	9	1	20.7432
	0.09	9	2	22.0115
	0.09	9	3	21.7266
	0	12	1	21.4181
	0	12	2	20.9796
	0	12	3	18.3812
	0.01	12	1	19.1548
	0.01	12	2	19.5105
	0.01	12	3	20.0757
	0.03	12	1	19.4105
	0.03	12	2	20.7216
	0.03	12	3	19.5181
	0.05	12	1	19.4098
	0.05	12	2	21.1589
	0.05	12	3	18.8738
	0.07	12	1	20.3883
	0.07	12	2	17.5849
	0.07	12	3	18.7794
	0.09	12	1	17.4528
	0.09	12	2	19.6025
	0.09	12	3	18.8452
	0	24	1	28.4155
	0	24	2	29.6506
	0	24	3	31.4815
	0.01	24	1	28.2543
	0.01	24	2	26.3531
	0.01	24	3	27.357
	0.03	24	1	30.2431
	0.03	24	2	30.0138
	0.03	24	3	29.4063
	0.05	24	1	30.5001
	0.05	24	2	29.7025
	0.05	24	3	28.67
	0.07	24	1	28.3432
	0.07	24	2	29.8974
	0.07	24	3	26.9142
	0.09	24	1	29.8412
	0.09	24	2	28.9786
	0.09	24	3	26.8405
	0	48	1	39.1325
	0	48	2	37.0629
	0	48	3	35.6233
	0.01	48	1	37.6147
	0.01	48	2	38.4355
	0.01	48	3	38.6445
	0.03	48	1	36.2632
	0.03	48	2	37.0877
	0.03	48	3	37.0549
	0.05	48	1	38.0723
	0.05	48	2	37.9717
	0.05	48	3	38.7409
	0.07	48	1	36.5189
	0.07	48	2	37.5596
	0.07	48	3	36.1702
	0.09	48	1	38.2601
	0.09	48	2	36.6861
	0.09	48	3	36.8854
	0	72	1	41.7315
	0	72	2	37.0043
	0	72	3	47.9429
	0.01	72	1	45.8521
	0.01	72	2	40.6329
	0.01	72	3	40.5187
	0.03	72	1	40.8451
	0.03	72	2	41.0405
	0.03	72	3	40.5918
	0.05	72	1	41.2325
	0.05	72	2	40.9722
	0.05	72	3	41.9664
	0.07	72	1	42.1721
	0.07	72	2	41.9664
	0.07	72	3	40.739
	0.09	72	1	40.4617
	0.09	72	2	39.5305
	0.09	72	3	40.5917

## Sheet: Table 5
	The raw numbers involved in Table 4
	TRT	Time	Replication	Total gas							Total gas parameters
				ml/0.1gDM							a	b	a+b	k	Egp
	0	3	1	16.498							mL/0.1g DM	mL/0.1g DM	%	Gp/h
	0	3	2	16.7515						0	1.0417	21.8328	22.8745	0.2657	20.0177
	0	3	3	17.0841						0	0.995	21.7854	22.7804	0.2792	20.0504
	0.01	3	1	16.9891						0	0.8958	21.7923	22.6881	0.2968	20.0999
	0.01	3	2	17.195						0.01	1.1598	21.8465	23.0063	0.2666	20.1561
	0.01	3	3	16.8149						0.01	1.2191	21.7533	22.9724	0.2656	20.1251
	0.03	3	1	16.0545						0.01	1.407	21.7319	23.1389	0.2425	20.0618
	0.03	3	2	16.7832						0.03	1.5829	22.1995	23.7824	0.2109	20.2432
	0.03	3	3	16.4822						0.03	2.264	22.1634	24.4274	0.1818	20.4304
	0.05	3	1	17.0366						0.03	1.9902	22.1766	24.1668	0.1927	20.3548
	0.05	3	2	17.1317						0.05	1.85	22.0882	23.9382	0.2092	20.3927
	0.05	3	3	16.9099						0.05	2.0947	22.1252	24.2199	0.1954	20.4603
	0.07	3	1	16.1337						0.05	2.0099	21.8079	23.8178	0.2008	20.1952
	0.07	3	2	16.2921						0.07	2.2295	22.0997	24.3292	0.174	20.1984
	0.07	3	3	16.3872						0.07	1.9018	22.3982	24.3	0.1922	20.4416
	0.09	3	1	16.3396						0.07	1.9628	22.2305	24.1933	0.1917	20.3555
	0.09	3	2	16.4188						0.09	1.9224	22.0069	23.9293	0.1949	20.1819
	0.09	3	3	16.6723						0.09	1.7232	22.0733	23.7965	0.2067	20.2175
	0	6	1	17.4643						0.09	1.7346	21.8586	23.5932	0.2143	20.155
	0	6	2	18.0187
	0	6	3	17.8603
	0.01	6	1	17.892
	0.01	6	2	17.6702
	0.01	6	3	17.6386
	0.03	6	1	17.5277
	0.03	6	2	17.401
	0.03	6	3	17.4643
	0.05	6	1	17.2901
	0.05	6	2	17.1
	0.05	6	3	17.2584
	0.07	6	1	16.9891
	0.07	6	2	17.1475
	0.07	6	3	17.3218
	0.09	6	1	17.2584
	0.09	6	2	17.0525
	0.09	6	3	17.4326
	0	9	1	19.5078
	0	9	2	18.8108
	0	9	3	19.0642
	0.01	9	1	18.6524
	0.01	9	2	18.5415
	0.01	9	3	18.5415
	0.03	9	1	19.2226
	0.03	9	2	18.3356
	0.03	9	3	18.589
	0.05	9	1	18.8108
	0.05	9	2	18.89
	0.05	9	3	18.4781
	0.07	9	1	18.4623
	0.07	9	2	19.5711
	0.07	9	3	18.7474
	0.09	9	1	18.3672
	0.09	9	2	19.0009
	0.09	9	3	18.5732
	0	12	1	17.2584
	0	12	2	17.2109
	0	12	3	17.3376
	0.01	12	1	17.4802
	0.01	12	2	17.4168
	0.01	12	3	17.1317
	0.03	12	1	17.2267
	0.03	12	2	17.2901
	0.03	12	3	17.4168
	0.05	12	1	17.4326
	0.05	12	2	17.4326
	0.05	12	3	17.0525
	0.07	12	1	17.1158
	0.07	12	2	17.1475
	0.07	12	3	17.4802
	0.09	12	1	17.5435
	0.09	12	2	17.591
	0.09	12	3	17.3218
	0	24	1	22.0422
	0	24	2	22.2323
	0	24	3	21.7571
	0.01	24	1	21.2185
	0.01	24	2	21.567
	0.01	24	3	21.3928
	0.03	24	1	21.9947
	0.03	24	2	22.5175
	0.03	24	3	21.9155
	0.05	24	1	22.3907
	0.05	24	2	21.7096
	0.05	24	3	21.3136
	0.07	24	1	22.1056
	0.07	24	2	22.0898
	0.07	24	3	21.9947
	0.09	24	1	21.6462
	0.09	24	2	21.5353
	0.09	24	3	20.7116
	0	48	1	24.5767
	0	48	2	24.846
	0	48	3	24.7193
	0.01	48	1	25.6697
	0.01	48	2	25.5747
	0.01	48	3	25.6856
	0.03	48	1	25.6697
	0.03	48	2	25.3054
	0.03	48	3	25.939
	0.05	48	1	25.4004
	0.05	48	2	25.6856
	0.05	48	3	25.5113
	0.07	48	1	25.3054
	0.07	48	2	25.2104
	0.07	48	3	25.3371
	0.09	48	1	25.8123
	0.09	48	2	25.7648
	0.09	48	3	25.9866
	0	72	1	26.6043
	0	72	2	26.5251
	0	72	3	27.1271
	0.01	72	1	27.1588
	0.01	72	2	26.9053
	0.01	72	3	26.9053
	0.03	72	1	27.0796
	0.03	72	2	28.2359
	0.03	72	3	27.6023
	0.05	72	1	27.6657
	0.05	72	2	28.3785
	0.05	72	3	28.0141
	0.07	72	1	27.8241
	0.07	72	2	28.4577
	0.07	72	3	28.0933
	0.09	72	1	27.2221
	0.09	72	2	27.238
	0.09	72	3	27.6815

## Sheet: Table 6
	The raw numbers involved in Table 5
	TRT	Time	Replication	Methane emission	Carbon dioxide
				ml/gDM	ml/gDM
	0	3	1	2.75445	51.4764
	0	3	2	3.61702	60.1407
	0	3	3	4.2784	61.0078
	0.01	3	1	3.46284	56.8605
	0.01	3	2	3.26671	65.7995
	0.01	3	3	2.3867	52.3911
	0.03	3	1	1.89705	37.4818
	0.03	3	2	2.86925	47.7746
	0.03	3	3	3.4792	57.8956
	0.05	3	1	2.50094	39.3411
	0.05	3	2	2.75719	45.6247
	0.05	3	3	2.67149	43.218
	0.07	3	1	1.77027	33.4992
	0.07	3	2	2.0568	40.1698
	0.07	3	3	2.44631	42.9311
	0.09	3	1	2.23891	41.1715
	0.09	3	2	2.71042	41.1136
	0.09	3	3	3.02937	44.0935
	0	6	1	6.04213	48.1453
	0	6	2	7.56484	56.6021
	0	6	3	6.80768	53.9877
	0.01	6	1	5.31846	48.2914
	0.01	6	2	4.62814	42.428
	0.01	6	3	5.37699	47.7832
	0.03	6	1	5.4906	57.7386
	0.03	6	2	5.13212	48.6131
	0.03	6	3	4.32382	41.5628
	0.05	6	1	4.37881	43.7885
	0.05	6	2	3.96557	40.8067
	0.05	6	3	4.41014	43.9231
	0.07	6	1	5.90878	56.1763
	0.07	6	2	4.79576	48.0869
	0.07	6	3	6.43198	61.1002
	0.09	6	1	5.49835	50.3969
	0.09	6	2	6.02157	58.004
	0.09	6	3	7.21845	54.6285
	0	9	1	9.75513	71.7645
	0	9	2	10.645	59.2816
	0	9	3	12.7136	66.8348
	0.01	9	1	10.5939	61.7505
	0.01	9	2	9.3622	57.9722
	0.01	9	3	12.6114	75.7557
	0.03	9	1	9.90767	65.3375
	0.03	9	2	9.16492	64.2514
	0.03	9	3	7.83054	56.1219
	0.05	9	1	9.7199	65.9464
	0.05	9	2	10.1321	68.9786
	0.05	9	3	11.2637	75.9312
	0.07	9	1	9.04288	60.7761
	0.07	9	2	13.1731	85.0302
	0.07	9	3	10.871	72.6978
	0.09	9	1	10.3246	68.0276
	0.09	9	2	11.6914	70.3322
	0.09	9	3	10.4419	72.2102
	0	12	1	13.267	70.9365
	0	12	2	11.6078	59.746
	0	12	3	12.1951	61.2326
	0.01	12	1	9.37022	52.57
	0.01	12	2	8.75292	46.1669
	0.01	12	3	11.3646	58.7056
	0.03	12	1	9.01434	58.7436
	0.03	12	2	7.07854	45.5664
	0.03	12	3	7.52946	49.0818
	0.05	12	1	8.35761	54.5187
	0.05	12	2	8.68257	57.4927
	0.05	12	3	8.24437	52.9817
	0.07	12	1	8.861	55.8007
	0.07	12	2	7.35275	49.5542
	0.07	12	3	7.31777	47.3094
	0.09	12	1	8.03856	52.5672
	0.09	12	2	8.26911	53.5602
	0.09	12	3	7.50446	51.3024
	0	24	1	20.8454	91.7927
	0	24	2	22.7428	99.6778
	0	24	3	16.6003	77.5972
	0.01	24	1	17.7055	84.5546
	0.01	24	2	22.3896	99.2372
	0.01	24	3	22.2536	99.1136
	0.03	24	1	17.477	87.4834
	0.03	24	2	20.321	99.4342
	0.03	24	3	19.8987	96.4452
	0.05	24	1	17.1307	93.9433
	0.05	24	2	16.292	90.6577
	0.05	24	3	13.4113	78.5088
	0.07	24	1	15.1261	94.0037
	0.07	24	2	14.9839	218.075
	0.07	24	3	16.9097	99.1452
	0.09	24	1	15.5719	94.5146
	0.09	24	2	13.5863	86.4989
	0.09	24	3	12.9707	78.2283

## Sheet: Figure 1 and Table S1
	The raw numbers involved in Figure 1
	TRT	Time	Replication	Total VFA	Acetate	Propionate	Butyrate	Acetate to Propionate ratio
				mM/L	mM/L	mM/L	mM/L	mM/L
	0	12	1	69.7179	45.7842	14.7852	9.14859	3.09663
	0	12	2	51.5701	39.3744	11.395	6.80075	3.45542
	0	12	3	60.1556	40.6247	11.7621	7.76878	3.45387
	0.01	12	1	60.0392	40.5143	11.7878	7.73701	3.43696
	0.01	12	2	59.4855	40.3226	11.6114	7.55147	3.47269
	0.01	12	3	56.5981	37.9382	11.9806	6.67931	3.16663
	0.03	12	1	56.2179	37.8129	12.1357	6.26921	3.11583
	0.03	12	2	54.3314	37.095	11.8454	5.39098	3.1316
	0.03	12	3	54.5856	37.0806	11.8114	5.69353	3.13939
	0.05	12	1	56.0344	37.7159	11.9811	6.33745	3.14794
	0.05	12	2	56.8545	38.4187	11.8214	6.61431	3.24991
	0.05	12	3	57.0122	38.3785	11.9263	6.70739	3.21799
	0.07	12	1	56.627	37.8024	11.6471	7.1774	3.24564
	0.07	12	2	56.2019	37.2569	11.6334	7.31167	3.20259
	0.07	12	3	56.4545	37.3704	11.6866	7.39753	3.1977
	0.09	12	1	56.3549	37.4859	11.6768	7.19216	3.21029
	0.09	12	2	56.0466	37.2725	11.7028	7.07133	3.18493
	0.09	12	3	55.5274	37.1603	11.6362	6.73093	3.19352
	0	24	1	73.6639	49.7797	17.1144	6.76975	2.90865
	0	24	2	72.4778	49.0742	16.7472	6.6564	2.9303
	0	24	3	73.3074	49.6697	16.8998	6.73787	2.93906
	0.01	24	1	71.3528	48.0688	15.9821	7.30195	3.00766
	0.01	24	2	69.471	47.1906	15.7902	6.49026	2.98861
	0.01	24	3	71.1072	47.7493	16.2961	7.06173	2.93011
	0.03	24	1	72.578	49.2565	16.555	6.7665	2.97533
	0.03	24	2	71.8994	48.8643	16.2189	6.81612	3.0128
	0.03	24	3	72.7721	48.7521	16.215	7.80493	3.0066
	0.05	24	1	70.6611	48.0375	16.0338	6.58982	2.99602
	0.05	24	2	69.7626	47.3693	15.9592	6.43417	2.96816
	0.05	24	3	70.2535	47.3994	15.3372	7.51694	3.09049
	0.07	24	1	76.3124	49.7033	16.0999	10.5092	3.08717
	0.07	24	2	78.593	50.8697	16.7281	10.9952	3.04098
	0.07	24	3	73.1456	47.6359	15.5714	9.93838	3.05919
	0.09	24	1	75.5921	49.2975	16.6021	9.69251	2.96935
	0.09	24	2	74.3413	47.9706	15.8918	10.479	3.01858
	0.09	24	3	70.3992	45.8338	15.1417	9.42373	3.027

## Sheet: Figure 2 and Table S2
	The raw numbers involved in Figure 2
	TRT	Time	Replication	Ruminococcus albus	Fibrobacter succinogene	Ruminococcus flavefaciens	Methanogenic archaea	Ciliate-acssciated methnogens
	0	12	1	1	1	1	1	1
	0	12	2	1	1	1	1	1
	0	12	3	1	1	1	1	1
	0.01	12	1	1.10957	0.631418	1.08673	0.812252	1.19748
	0.01	12	2	1.22264	0.569066	1.26576	0.75968	1.21006
	0.01	12	3	1.17283	0.710382	1.10957	0.707107	1.22264
	0.03	12	1	1.14076	0.672062	1.52626	0.876606	1.23114
	0.03	12	2	1.23971	0.48858	1.72907	0.926588	0.98414
	0.03	12	3	1.19024	0.850667	1.39474	0.920188	0.737135
	0.05	12	1	0.840896	0.700602	1.45397	0.97942	1.68179
	0.05	12	2	1.02811	0.53465	1.47427	0.920188	1.45397
	0.05	12	3	1.29235	0.653685	1.25701	0.823591	1.72907
	0.07	12	1	0.779165	0.561231	0.946058	0.702222	0.426317
	0.07	12	2	1.25701	0.577009	0.94279	0.574349	0.738017
	0.07	12	3	1.01809	0.827406	0.939523	0.972655	1.04972
	0.09	12	1	0.939523	0.589134	1.03526	0.808495	0.514057
	0.09	12	2	1.34723	0.644685	1.52626	0.721965	1.37554
	0.09	12	3	1.50525	0.80478	1.65864	0.895025	0.986233
	0	24	1	1	1	1	1	1
	0	24	2	1	1	1	1	1
	0	24	3	1	1	1	1	1
	0.01	24	1	1.81924	1.24545	1.00724	0.287175	1.26574
	0.01	24	2	1.89649	0.990801	1.09429	0.432269	1.4012
	0.01	24	3	1.85786	1.21982	0.920188	0.378929	1.13027
	0.03	24	1	2.46798	0.97716	1.31039	0.550953	1.92741
	0.03	24	2	2.16345	0.93088	1.29235	0.346277	1.9816
	0.03	24	3	1.87038	0.943874	1.39474	0.378929	1.95451
	0.05	24	1	1.32256	0.983957	0.882703	0.29937	0.97716
	0.05	24	2	2.43401	1.30737	1.04845	0.220676	1.25411
	0.05	24	3	2.19365	1.37237	1.21419	0.429283	1.32562
	0.07	24	1	1.85746	1.2283	1.20581	0.400535	1.52274
	0.07	24	2	2.07532	1.27162	1.68179	0.41466	1.38191
	0.07	24	3	2.87454	1.42076	1.47427	0.447513	1.54399
	0.09	24	1	2.06098	0.874583	0.972655	0.517632	1.28046
	0.09	24	2	2.85469	1.13027	1.6245	0.514057	1.60956
	0.09	24	3	1.90968	1.20303	1.1487	0.503478	1.01162
